# Supplementary material for: Triglycerides, Cholesterol, and Depressive Symptoms Among Undergraduate Medical Students: A Cross-Sectional Study
Source: Diseases. 2025 Oct 2;13(10):326. doi: 10.3390/diseases13100326 (PMC12562626; doi:10.3390/diseases13100326)
Supplement: Supplementary file 1 [file diseases-13-00326-s001.zip]

Archive with 4 entries (4 files):
- Supplementary Figure S1_.pdf
- Supplementary Figure S2.pdf
- Tabla S1.pdf
- Table S2.pdf
